# Supplementary material for: Central Respiration and Mechanical Ventilation in the Gating of Swallow With Breathing
Source: Front Physiol. 2018 Jun 25;9:785. doi: 10.3389/fphys.2018.00785 (PMC6036260; doi:10.3389/fphys.2018.00785)
Supplement: Supplementary file 1 [file Table_1.xlsx]

## Sheet: Table 1 - Supplementary
	Table 1
	3-way analysis of variance (ANOVA) comparing the components of the respiratory swallow cycle (Resp-Sw Cycle).
			Resp-Sw Cycle		Inspiratory Phase of Resp-Sw Cycle		Expiratory Phase of Resp-Sw Cycle		Phr Amplitude of Resp-Sw Cycle
			Post-I-Sw	Exp-Sw	Post-I-Sw	Exp-Sw	Post-I-Sw	Exp-Sw	Post-I-Sw	Exp-Sw
			***		***		***		***
	SLN	ST	81.7 ± 17 (n=6)	159.2 ± 21.4 (n=5)	45.6 ± 11.9 (n=6)	99.1 ± 24.9 (n=5)	103.2 ± 27.3 (n=6)	198.2 ± 28 (n=5)	58.0 ± 19.4 (n=6)	99.0 ± 18.9 (n=5)
		MV	85.6 ± 10.8 (n=3)	168.5 ± 14.1 (n=6)	47.3 ± 0.8 (n=3)	104.7 ± 27.7 (n=6)	110.3 ± 17.9 (n=3)	204.1 ± 14 (n=6)	51.9 ± 7.8 (n=3)	95.4 ± 9.2 (n=6)
	Water	ST	82.3 ± 21.3 (n=5)	144.8 ± 16.2 (n=4)	52.0 ± 14.7 (n=5)	103.2 ± 7.5 (n=4)	100.7 ± 27.8 (n=5)	170.7 ± 23.7 (n=4)	62.5 ± 10.3 (n=5)	102.1 ± 4.9 (n=4)
		MV	81.4 ± 11.2 (n=2)	151.4 ± 33.5 (n=3)	38.4 ± 20.3 (n=2)	85.3 ± 26 (n=3)	110.1 ± 21.3 (n=2)	190.8 ± 37.7 (n=3)	70.5 ± 4.3 (n=2)	92.4 ± 11.2 (n=3)
	Overall ANOVA		F=18.01; p<0.001		F=9.29; p<0.001		F=13.83; p<0.001		F=9.71; p<0.001
	Main Effect	Sw Type	F=104.78; p<0.001		F=55.19; p<0.001		F=77.27; p<0.001		F=53.67; p<0.001
		Ventilation	F=0.44; p=0.513		F=0.747; p=0.396		F=1.20; p=0.284		F=0.324; p=0.574
		Stimulus	F=1.51; p=0.231		F=0.392; p=0.537		F=1.27; p=0.270		F=1.358; p=0.255
	F, F-value; p, significance. Significance code: *** p<0.001
