# Supplementary material for: Central Respiration and Mechanical Ventilation in the Gating of Swallow With Breathing
Source: Front Physiol. 2018 Jun 25;9:785. doi: 10.3389/fphys.2018.00785 (PMC6036260; doi:10.3389/fphys.2018.00785)
Supplement: Supplementary file 2 [file Table_2.xlsx]

## Sheet: Table 2 - Supplementary
	Table 2.
	2x2 Chi Square Test of Independence contingency table analysis of the phase preference for swallow
	initiation in SLN-FR condition. (A) Single and repetitive swallows. (B) Half-phase analysis of inflation and deflation phase.
			Inflation		Deflation		Total Sw
	(A)		n=	%	n=	%	n=
	SLN-MV	Single	63	0.49	65	0.51	128
		Repetitive	143	0.4	214	0.6	357
			Early-half		Late-half
	(B)		n=	%	n=	%	n=
	SLN-MV ### Single	Inflation	35	0.56	28	0.44	63
		Deflation	23	0.35	42	0.65	65
	SLN-MV *** Repetitive	Inflation	98	0.69	45	0.31	143
		Deflation	70	0.33	144	0.67	214
	###c2(1)=5.52, (c = 0.203), p=0.022
	***c2(1)=44.15,(c = 0.352), p<0.001
